# Supplementary material for: Funding global health product R&D: the Portfolio-To-Impact Model (P2I), a new tool for modelling the impact of different research portfolios
Source: Gates Open Res. 2018 Jul 19;2:24. Originally published 2018 Apr 26. [Version 2] doi: 10.12688/gatesopenres.12816.2 (PMC6139376; doi:10.12688/gatesopenres.12816.2)
Supplement: Supplementary file 2 [file gatesopenres-2-13921-s0001.tgz]

Archive with 1 entries (1 files):
- be91cbbb-592c-49b7-9080-1746eff965f5.docx
